# Supplementary material for: Straw and Green Manure Return Can Improve Soil Fertility and Rice Yield in Long-Term Cultivation Paddy Fields with High Initial Organic Matter Content
Source: Plants (Basel). 2025 Jun 27;14(13):1967. doi: 10.3390/plants14131967 (PMC12251679; doi:10.3390/plants14131967)
Supplement: Supplementary file 1 [file plants-14-01967-s001.zip]

Archive with 1 entries (1 files):
- plants-3645804-supplementary.pdf
